# Supplementary material for: Identification and Regulation of Melatonin Biosynthetic Genes in Sweet Pepper During Ripening and Melatonin Treatment
Source: Antioxidants (Basel). 2026 Apr 17;15(4):503. doi: 10.3390/antiox15040503 (PMC13113004; doi:10.3390/antiox15040503)
Supplement: Supplementary file 1 [file antioxidants-15-00503-s001.zip]

Archive with 1 entries (1 files):
- antioxidants-4207394-supplementary.pdf
